# Supplementary material for: Comparisons of computational methods for differential alternative splicing detection using RNA-seq in plant systems
Source: BMC Bioinformatics. 2014 Dec 16;15(1):364. doi: 10.1186/s12859-014-0364-4 (PMC4271460; doi:10.1186/s12859-014-0364-4)
Supplement: Supplementary file 2 — Results of eight selected programs on real data. TXT file contains the result of each program run on the heat stress data set. [file 12859_2014_364_MOESM2_ESM.zip]

Archive with 1 entries (1 files):
- 12859_2014_364_MOESM2_ESM.rar
